# Supplementary material for: Novel Harmonization Method for Multi-Centric Radiomic Studies in Non-Small Cell Lung Cancer
Source: Curr Oncol. 2022 Jul 22;29(8):5179–94. doi: 10.3390/curroncol29080410 (PMC9332210; doi:10.3390/curroncol29080410)
Supplement: Supplementary file 1 [file curroncol-29-00410-s001.zip]

Archive with 1 entries (1 files):
- curroncol-1731966-supplementary.pdf
